# Supplementary material for: Regioselective Simmons–Smith-type cyclopropanations of polyalkenes enabled by transition metal catalysis
Source: Chem Sci. 2018 Jan 2;9(6):1604–9. doi: 10.1039/c7sc04861k (PMC5890799; doi:10.1039/c7sc04861k)
Supplement: Supplementary file 2 [file SC-009-C7SC04861K-s002.cif]

# Electronic Supplementary Material (ESI) for Chemical Science.
# This journal is © The Royal Society of Chemistry 2018

####################################################################### 
# 
# This file contains crystal structure data downloaded from the 
# Cambridge Structural Database (CSD) hosted by the Cambridge 
# Crystallographic Data Centre (CCDC).
# 
# Full information about CCDC data access policies and citation 
# guidelines are available at http://www.ccdc.cam.ac.uk/access/V1 
# 
# Audit and citation data items may have been added by the CCDC. 
# Please retain this information to preserve the provenance of 
# this file and to allow appropriate attribution of the data. 
# 
#######################################################################

data_JJWIV_142_CoBr2PDI_0m
_database_code_depnum_ccdc_archive 'CCDC 1584851'
_audit_update_record             
;
2017-11-09 deposited with the CCDC.
2018-01-02 downloaded from the CCDC.
;

_audit_creation_method           SHELXL-2017/1
_shelx_SHELXL_version_number     2017/1
_chemical_name_systematic        ?
_chemical_name_common            ?
_chemical_melting_point          ?
_chemical_formula_moiety         ?
_chemical_formula_sum            'C37 H51.88 Br4 Co N3 O Zn'
_chemical_formula_weight         998.64

loop_
_atom_type_symbol
_atom_type_description
_atom_type_scat_dispersion_real
_atom_type_scat_dispersion_imag
_atom_type_scat_source
C C 0.0181 0.0091 'International Tables Vol C Tables 4.2.6.8 and 6.1.1.4'
H H 0.0000 0.0000 'International Tables Vol C Tables 4.2.6.8 and 6.1.1.4'
N N 0.0311 0.0180 'International Tables Vol C Tables 4.2.6.8 and 6.1.1.4'
O O 0.0492 0.0322 'International Tables Vol C Tables 4.2.6.8 and 6.1.1.4'
Co Co -2.3653 3.6143 'International Tables Vol C Tables 4.2.6.8 and 6.1.1.4'
Zn Zn -1.5491 0.6778 'International Tables Vol C Tables 4.2.6.8 and 6.1.1.4'
Br Br -0.6763 1.2805 'International Tables Vol C Tables 4.2.6.8 and 6.1.1.4'

_space_group_crystal_system      orthorhombic
_space_group_IT_number           19
_space_group_name_H-M_alt        'P 21 21 21'
_space_group_name_Hall           'P 2ac 2ab'

_shelx_space_group_comment       
;
The symmetry employed for this shelxl refinement is uniquely defined
by the following loop, which should always be used as a source of
symmetry information in preference to the above space-group names.
They are only intended as comments.
;

loop_
_space_group_symop_operation_xyz
'x, y, z'
'-x+1/2, -y, z+1/2'
'-x, y+1/2, -z+1/2'
'x+1/2, -y+1/2, -z'

_cell_length_a                   12.6608(8)
_cell_length_b                   17.5590(13)
_cell_length_c                   18.5345(14)
_cell_angle_alpha                90
_cell_angle_beta                 90
_cell_angle_gamma                90
_cell_volume                     4120.4(5)
_cell_formula_units_Z            4
_cell_measurement_temperature    150(2)
_cell_measurement_reflns_used    9932
_cell_measurement_theta_min      3.4642
_cell_measurement_theta_max      70.3191

_exptl_crystal_description       block
_exptl_crystal_colour            green
_exptl_crystal_density_meas      ?
_exptl_crystal_density_method    ?
_exptl_crystal_density_diffrn    1.610
_exptl_crystal_F_000             2000
_exptl_transmission_factor_min   ?
_exptl_transmission_factor_max   ?
_exptl_crystal_size_max          0.230
_exptl_crystal_size_mid          0.130
_exptl_crystal_size_min          0.100
_exptl_absorpt_coefficient_mu    8.647
_shelx_estimated_absorpt_T_min   0.241
_shelx_estimated_absorpt_T_max   0.478
_exptl_absorpt_correction_type   multi-scan
_exptl_absorpt_correction_T_min  0.4292
_exptl_absorpt_correction_T_max  0.7533
_exptl_absorpt_process_details   
;
 SADABS 2016/2: Krause, L., Herbst-Irmer, R., Sheldrick G.M. & Stalke D.,
 J. Appl. Cryst. 48 (2015) 3-10
;
_exptl_absorpt_special_details   ?
_diffrn_ambient_temperature      150(2)
_diffrn_radiation_wavelength     1.54178
_diffrn_radiation_type           CuK\a
_diffrn_source                   'I-mu-S microsource X-ray tube'
_diffrn_radiation_monochromator  'laterally graded multilayer (Goebel) mirror'
_diffrn_measurement_device_type  'Bruker AXS D8 Quest CMOS diffractometer'
_diffrn_measurement_method       'omega and phi scans'
_diffrn_detector_area_resol_mean ?
_diffrn_reflns_number            23175
_diffrn_reflns_av_unetI/netI     0.0962
_diffrn_reflns_av_R_equivalents  0.0642
_diffrn_reflns_limit_h_min       -12
_diffrn_reflns_limit_h_max       15
_diffrn_reflns_limit_k_min       -19
_diffrn_reflns_limit_k_max       16
_diffrn_reflns_limit_l_min       -20
_diffrn_reflns_limit_l_max       22
_diffrn_reflns_theta_min         3.467
_diffrn_reflns_theta_max         70.393
_diffrn_reflns_theta_full        67.679
_diffrn_measured_fraction_theta_max 0.964
_diffrn_measured_fraction_theta_full 0.971
_diffrn_reflns_Laue_measured_fraction_max 0.964
_diffrn_reflns_Laue_measured_fraction_full 0.971
_diffrn_reflns_point_group_measured_fraction_max 0.951
_diffrn_reflns_point_group_measured_fraction_full 0.961
_reflns_number_total             7493
_reflns_number_gt                6130
_reflns_threshold_expression     'I > 2\s(I)'
_reflns_Friedel_coverage         0.772
_reflns_Friedel_fraction_max     0.934
_reflns_Friedel_fraction_full    0.949

_reflns_special_details          
;
 Reflections were merged by SHELXL according to the crystal
 class for the calculation of statistics and refinement.
 
 _reflns_Friedel_fraction is defined as the number of unique
 Friedel pairs measured divided by the number that would be
 possible theoretically, ignoring centric projections and
 systematic absences.
;

_computing_data_collection       'Apex3 v2016.9-0 (Bruker, 2016)'
_computing_cell_refinement       'SAINT V8.37A (Bruker, 2016)'
_computing_data_reduction        'SAINT V8.37A (Bruker, 2016)'
_computing_structure_solution    'SHELXS-97 (Sheldrick, 2008)'
_computing_structure_refinement  
;  
SHELXL-2017/1 (Sheldrick, 2017), 
SHELXLE Rev859 (H\"ubschle et al., 2011)
;
_computing_molecular_graphics    ?
_computing_publication_material  ?
_refine_special_details          
;
A THF and an ether molecule are disordered at a Zn coordinated site. 
Equivalent bonds in the disordered moieties were restrained to have 
similar bond distances, and the ether CH2-CH3 bonds were restrained to 
1,54(2) Angstrom. Uij components of ADPs for disordered atoms closer to 
each other than 1.7 Angstrom were restrained to be similar. Subject to 
these conditions the occupancy ratio refined to 0.558(13) to 0.442(13)
in favor of THF. 
;
_refine_ls_structure_factor_coef Fsqd
_refine_ls_matrix_type           full
_refine_ls_weighting_scheme      calc
_refine_ls_weighting_details     
'w=1/[\s^2^(Fo^2^)+(0.0409P)^2^] where P=(Fo^2^+2Fc^2^)/3'
_atom_sites_solution_primary     direct
_atom_sites_solution_secondary   difmap
_atom_sites_solution_hydrogens   geom
_refine_ls_hydrogen_treatment    constr
_refine_ls_extinction_method     'SHELXL-2017/1 (Sheldrick 2017)'
_refine_ls_extinction_coef       0.00064(12)
_refine_ls_extinction_expression Fc^*^=kFc[1+0.001xFc^2^\l^3^/sin(2\q)]^-1/4^
_refine_ls_abs_structure_details 
;
 Flack x determined using 2262 quotients [(I+)-(I-)]/[(I+)+(I-)]
 (Parsons, Flack and Wagner, Acta Cryst. B69 (2013) 249-259).
;
_refine_ls_abs_structure_Flack   -0.011(4)
_chemical_absolute_configuration ?
_refine_ls_number_reflns         7493
_refine_ls_number_parameters     485
_refine_ls_number_restraints     131
_refine_ls_R_factor_all          0.0570
_refine_ls_R_factor_gt           0.0482
_refine_ls_wR_factor_ref         0.1234
_refine_ls_wR_factor_gt          0.1190
_refine_ls_goodness_of_fit_ref   1.022
_refine_ls_restrained_S_all      1.017
_refine_ls_shift/su_max          0.001
_refine_ls_shift/su_mean         0.000

loop_
_atom_site_label
_atom_site_type_symbol
_atom_site_fract_x
_atom_site_fract_y
_atom_site_fract_z
_atom_site_U_iso_or_equiv
_atom_site_adp_type
_atom_site_occupancy
_atom_site_site_symmetry_order
_atom_site_calc_flag
_atom_site_refinement_flags_posn
_atom_site_refinement_flags_adp
_atom_site_refinement_flags_occupancy
_atom_site_disorder_assembly
_atom_site_disorder_group
Br1 Br 0.46656(8) 0.29350(5) 0.78192(5) 0.0508(3) Uani 1 1 d . . . . .
Br2 Br 0.25475(7) 0.18246(5) 0.87816(4) 0.0450(2) Uani 1 1 d . . . . .
Br3 Br 0.02381(9) 0.05660(9) 0.79799(7) 0.0771(4) Uani 1 1 d . . . . .
Br4 Br 0.25094(11) -0.03082(7) 0.93842(6) 0.0725(3) Uani 1 1 d . . . . .
Zn1 Zn 0.14733(9) 0.06947(8) 0.89213(7) 0.0551(4) Uani 1 1 d . . . . .
Co1 Co 0.38103(9) 0.17478(8) 0.77074(6) 0.0356(3) Uani 1 1 d . . . . .
N1 N 0.4958(5) 0.0974(4) 0.8166(3) 0.0405(16) Uani 1 1 d . . . . .
N2 N 0.3321(5) 0.0689(4) 0.7397(3) 0.0374(15) Uani 1 1 d . . . . .
N3 N 0.2759(5) 0.1932(4) 0.6783(3) 0.0406(16) Uani 1 1 d . . . . .
C1 C 0.5317(8) -0.0377(6) 0.8482(5) 0.053(2) Uani 1 1 d . . . . .
H1A H 0.540219 -0.079348 0.813534 0.080 Uiso 1 1 calc R U . . .
H1AB H 0.493739 -0.056312 0.890805 0.080 Uiso 1 1 calc R U . . .
H1AC H 0.601438 -0.018882 0.862779 0.080 Uiso 1 1 calc R U . . .
C2 C 0.4707(6) 0.0253(5) 0.8143(4) 0.0427(19) Uani 1 1 d . . . . .
C3 C 0.3766(6) 0.0077(5) 0.7712(4) 0.0404(18) Uani 1 1 d . . . . .
C4 C 0.3364(7) -0.0655(5) 0.7584(4) 0.0453(19) Uani 1 1 d . . . . .
H4 H 0.366781 -0.108855 0.780870 0.054 Uiso 1 1 calc R U . . .
C5 C 0.2511(8) -0.0728(5) 0.7118(5) 0.055(2) Uani 1 1 d . . . . .
H5 H 0.220729 -0.121473 0.703450 0.067 Uiso 1 1 calc R U . . .
C6 C 0.2111(7) -0.0106(6) 0.6785(5) 0.052(2) Uani 1 1 d . . . . .
H6 H 0.155432 -0.016242 0.644516 0.062 Uiso 1 1 calc R U . . .
C7 C 0.2509(6) 0.0618(5) 0.6934(4) 0.0424(18) Uani 1 1 d . . . . .
C8 C 0.2198(7) 0.1348(5) 0.6596(4) 0.0408(19) Uani 1 1 d . . . . .
C9 C 0.1323(9) 0.1345(6) 0.6059(5) 0.060(3) Uani 1 1 d . . . . .
H9A H 0.118173 0.186727 0.589971 0.090 Uiso 1 1 calc R U . . .
H9AB H 0.068515 0.113207 0.628093 0.090 Uiso 1 1 calc R U . . .
H9AC H 0.152512 0.103320 0.564255 0.090 Uiso 1 1 calc R U . . .
C10 C 0.5910(7) 0.1215(6) 0.8536(5) 0.048(2) Uani 1 1 d . . . . .
C11 C 0.5943(8) 0.1273(7) 0.9275(5) 0.061(3) Uani 1 1 d . . . . .
C12 C 0.6855(10) 0.1574(10) 0.9597(7) 0.095(5) Uani 1 1 d . . . . .
H12 H 0.688254 0.163895 1.010542 0.114 Uiso 1 1 calc R U . . .
C13 C 0.7708(11) 0.1774(11) 0.9180(7) 0.105(6) Uani 1 1 d . . . . .
H13 H 0.833718 0.195196 0.940223 0.126 Uiso 1 1 calc R U . . .
C14 C 0.7651(9) 0.1718(8) 0.8443(7) 0.080(4) Uani 1 1 d . . . . .
H14 H 0.824021 0.187413 0.816151 0.096 Uiso 1 1 calc R U . . .
C15 C 0.6756(7) 0.1440(6) 0.8094(5) 0.054(2) Uani 1 1 d . . . . .
C16 C 0.5033(9) 0.1018(8) 0.9768(5) 0.070(3) Uani 1 1 d . . . . .
H16 H 0.445491 0.081336 0.945646 0.084 Uiso 1 1 calc R U . . .
C17 C 0.4593(11) 0.1677(9) 1.0199(6) 0.092(5) Uani 1 1 d . . . . .
H17A H 0.426194 0.204365 0.987045 0.139 Uiso 1 1 calc R U . . .
H17B H 0.516572 0.192621 1.046375 0.139 Uiso 1 1 calc R U . . .
H17C H 0.406408 0.148674 1.054044 0.139 Uiso 1 1 calc R U . . .
C18 C 0.5402(11) 0.0374(9) 1.0277(6) 0.084(4) Uani 1 1 d . . . . .
H18A H 0.478419 0.010852 1.047255 0.127 Uiso 1 1 calc R U . . .
H18B H 0.581507 0.059143 1.067341 0.127 Uiso 1 1 calc R U . . .
H18C H 0.583999 0.001277 1.000655 0.127 Uiso 1 1 calc R U . . .
C19 C 0.6749(7) 0.1339(6) 0.7296(6) 0.058(2) Uani 1 1 d . . . . .
H19 H 0.599497 0.134654 0.713586 0.069 Uiso 1 1 calc R U . . .
C20 C 0.7206(9) 0.0548(8) 0.7098(6) 0.078(3) Uani 1 1 d . . . . .
H20A H 0.713788 0.046551 0.657765 0.117 Uiso 1 1 calc R U . . .
H20B H 0.681619 0.015127 0.735778 0.117 Uiso 1 1 calc R U . . .
H20C H 0.795333 0.052744 0.723477 0.117 Uiso 1 1 calc R U . . .
C21 C 0.7321(10) 0.1949(9) 0.6885(8) 0.095(4) Uani 1 1 d . . . . .
H21A H 0.724672 0.185657 0.636620 0.143 Uiso 1 1 calc R U . . .
H21B H 0.807051 0.194305 0.701593 0.143 Uiso 1 1 calc R U . . .
H21C H 0.701752 0.244709 0.700498 0.143 Uiso 1 1 calc R U . . .
C22 C 0.2582(7) 0.2655(5) 0.6419(4) 0.0437(19) Uani 1 1 d . . . . .
C23 C 0.3170(7) 0.2787(6) 0.5783(4) 0.049(2) Uani 1 1 d . . . . .
C24 C 0.3011(8) 0.3475(6) 0.5445(5) 0.054(2) Uani 1 1 d . . . . .
H24 H 0.340081 0.358425 0.501879 0.065 Uiso 1 1 calc R U . . .
C25 C 0.2315(7) 0.4008(6) 0.5697(5) 0.049(2) Uani 1 1 d . . . . .
H25 H 0.221164 0.447101 0.544142 0.059 Uiso 1 1 calc R U . . .
C26 C 0.1752(7) 0.3865(6) 0.6341(5) 0.050(2) Uani 1 1 d . . . . .
H26 H 0.128431 0.423946 0.652745 0.060 Uiso 1 1 calc R U . . .
C27 C 0.1879(6) 0.3179(6) 0.6701(4) 0.045(2) Uani 1 1 d . . . . .
C28 C 0.3948(10) 0.2210(8) 0.5488(5) 0.074(3) Uani 1 1 d . . . . .
H28 H 0.377674 0.169844 0.569525 0.089 Uiso 1 1 calc R U . . .
C29 C 0.5092(14) 0.2437(13) 0.5726(7) 0.141(9) Uani 1 1 d . . . . .
H29A H 0.525598 0.294822 0.554511 0.169 Uiso 1 1 calc R U . . .
H29B H 0.559916 0.207123 0.552858 0.169 Uiso 1 1 calc R U . . .
H29C H 0.513615 0.243537 0.625417 0.169 Uiso 1 1 calc R U . . .
C30 C 0.3963(10) 0.2148(8) 0.4673(6) 0.074(3) Uani 1 1 d . . . . .
H30A H 0.425473 0.261731 0.446745 0.111 Uiso 1 1 calc R U . . .
H30B H 0.324207 0.207266 0.449534 0.111 Uiso 1 1 calc R U . . .
H30C H 0.440336 0.171464 0.452997 0.111 Uiso 1 1 calc R U . . .
C31 C 0.1263(7) 0.3032(6) 0.7383(4) 0.047(2) Uani 1 1 d . . . . .
H31 H 0.147796 0.252288 0.757393 0.056 Uiso 1 1 calc R U . . .
C32 C 0.1534(9) 0.3637(7) 0.7960(5) 0.062(3) Uani 1 1 d . . . . .
H32A H 0.230317 0.367635 0.800900 0.092 Uiso 1 1 calc R U . . .
H32B H 0.122677 0.348600 0.842416 0.092 Uiso 1 1 calc R U . . .
H32C H 0.124540 0.413098 0.781425 0.092 Uiso 1 1 calc R U . . .
C33 C 0.0084(7) 0.3013(7) 0.7244(6) 0.064(3) Uani 1 1 d . . . . .
H33A H -0.013368 0.348733 0.700896 0.096 Uiso 1 1 calc R U . . .
H33B H -0.029195 0.295814 0.770358 0.096 Uiso 1 1 calc R U . . .
H33C H -0.008498 0.258037 0.693063 0.096 Uiso 1 1 calc R U . . .
O1 O 0.044(3) 0.0959(14) 0.9725(16) 0.067(4) Uani 0.558(13) 1 d D U P A 1
C34 C 0.0864(18) 0.1033(14) 1.0457(10) 0.072(4) Uani 0.558(13) 1 d D U P A 1
H34A H 0.074846 0.155428 1.064343 0.086 Uiso 0.558(13) 1 calc R U P A 1
H34B H 0.163182 0.092447 1.046030 0.086 Uiso 0.558(13) 1 calc R U P A 1
C35 C 0.0290(19) 0.0470(15) 1.0900(11) 0.076(4) Uani 0.558(13) 1 d D U P A 1
H35A H 0.068344 -0.001634 1.092415 0.091 Uiso 0.558(13) 1 calc R U P A 1
H35B H 0.018200 0.066378 1.139581 0.091 Uiso 0.558(13) 1 calc R U P A 1
C36 C -0.0730(19) 0.0365(15) 1.0530(10) 0.078(4) Uani 0.558(13) 1 d D U P A 1
H36A H -0.124009 0.076499 1.067229 0.094 Uiso 0.558(13) 1 calc R U P A 1
H36B H -0.103603 -0.014054 1.064077 0.094 Uiso 0.558(13) 1 calc R U P A 1
C37 C -0.046(2) 0.0427(16) 0.9755(11) 0.075(4) Uani 0.558(13) 1 d D U P A 1
H37A H -0.025537 -0.007613 0.955686 0.090 Uiso 0.558(13) 1 calc R U P A 1
H37B H -0.106350 0.062650 0.947475 0.090 Uiso 0.558(13) 1 calc R U P A 1
O2 O 0.054(4) 0.0852(17) 0.984(2) 0.071(4) Uani 0.442(13) 1 d D U P A 2
C38 C 0.0510(19) 0.1553(16) 1.0213(12) 0.067(4) Uani 0.442(13) 1 d D U P A 2
H38A H -0.013996 0.158626 1.050790 0.081 Uiso 0.442(13) 1 calc R U P A 2
H38B H 0.051448 0.198183 0.986679 0.081 Uiso 0.442(13) 1 calc R U P A 2
C39 C 0.148(2) 0.159(2) 1.0694(15) 0.089(7) Uani 0.442(13) 1 d D U P A 2
H39A H 0.211545 0.161285 1.039484 0.107 Uiso 0.442(13) 1 calc R U P A 2
H39B H 0.150550 0.113395 1.099988 0.107 Uiso 0.442(13) 1 calc R U P A 2
H39C H 0.143979 0.204412 1.099946 0.107 Uiso 0.442(13) 1 calc R U P A 2
C40 C -0.024(3) 0.0314(19) 1.0060(15) 0.074(4) Uani 0.442(13) 1 d D U P A 2
H40A H -0.033516 -0.007515 0.967861 0.089 Uiso 0.442(13) 1 calc R U P A 2
H40B H -0.092887 0.057894 1.012383 0.089 Uiso 0.442(13) 1 calc R U P A 2
C41 C 0.005(3) -0.007(2) 1.0750(15) 0.094(7) Uani 0.442(13) 1 d D U P A 2
H41A H 0.082582 -0.010563 1.078107 0.113 Uiso 0.442(13) 1 calc R U P A 2
H41B H -0.025355 -0.057959 1.076439 0.113 Uiso 0.442(13) 1 calc R U P A 2
H41C H -0.021097 0.023085 1.115833 0.113 Uiso 0.442(13) 1 calc R U P A 2

loop_
_atom_site_aniso_label
_atom_site_aniso_U_11
_atom_site_aniso_U_22
_atom_site_aniso_U_33
_atom_site_aniso_U_23
_atom_site_aniso_U_13
_atom_site_aniso_U_12
Br1 0.0479(5) 0.0478(6) 0.0567(5) 0.0053(4) -0.0077(4) -0.0148(4)
Br2 0.0405(5) 0.0502(5) 0.0444(4) 0.0009(3) 0.0071(4) -0.0013(4)
Br3 0.0374(5) 0.1041(10) 0.0896(8) -0.0161(7) -0.0007(5) -0.0073(6)
Br4 0.0717(7) 0.0684(7) 0.0774(7) 0.0180(5) 0.0111(6) 0.0038(6)
Zn1 0.0396(6) 0.0601(8) 0.0655(7) 0.0001(6) 0.0106(6) -0.0069(6)
Co1 0.0294(6) 0.0387(7) 0.0387(6) -0.0019(5) -0.0015(5) -0.0048(5)
N1 0.026(3) 0.048(5) 0.047(3) -0.011(3) -0.004(3) -0.002(3)
N2 0.029(3) 0.048(4) 0.036(3) -0.003(3) -0.002(3) 0.001(3)
N3 0.034(4) 0.053(5) 0.035(3) 0.000(3) -0.001(3) 0.003(3)
C1 0.042(5) 0.059(6) 0.059(5) -0.002(4) -0.018(4) 0.007(4)
C2 0.023(4) 0.059(6) 0.047(4) -0.009(4) -0.004(3) 0.001(4)
C3 0.031(4) 0.045(5) 0.045(4) -0.005(3) 0.000(3) -0.002(3)
C4 0.034(4) 0.041(5) 0.061(5) -0.004(4) -0.005(4) -0.004(4)
C5 0.043(5) 0.048(5) 0.075(5) -0.009(4) -0.012(5) -0.009(4)
C6 0.041(5) 0.051(6) 0.063(5) -0.009(4) -0.016(4) -0.007(4)
C7 0.027(4) 0.060(5) 0.040(4) -0.004(3) 0.001(3) -0.005(4)
C8 0.035(5) 0.046(5) 0.041(4) -0.007(3) -0.004(3) 0.003(4)
C9 0.056(6) 0.062(7) 0.062(6) -0.005(5) -0.024(5) 0.003(5)
C10 0.026(4) 0.056(6) 0.064(5) -0.015(4) -0.008(4) 0.002(4)
C11 0.039(5) 0.083(8) 0.061(6) -0.025(5) -0.008(4) 0.001(5)
C12 0.055(7) 0.143(14) 0.087(8) -0.053(9) -0.013(6) -0.012(8)
C13 0.059(8) 0.165(16) 0.092(9) -0.046(9) -0.021(7) -0.023(9)
C14 0.036(6) 0.108(11) 0.097(8) -0.006(7) -0.009(5) -0.019(6)
C15 0.034(5) 0.054(6) 0.075(6) -0.007(5) -0.005(4) -0.005(4)
C16 0.049(6) 0.107(10) 0.054(5) -0.023(6) 0.001(5) 0.016(6)
C17 0.071(8) 0.134(13) 0.072(7) -0.040(8) -0.009(6) 0.039(9)
C18 0.071(8) 0.116(12) 0.066(6) -0.013(7) -0.004(6) 0.023(8)
C19 0.032(5) 0.067(7) 0.073(6) 0.009(5) -0.001(4) 0.003(4)
C20 0.059(7) 0.094(9) 0.082(7) -0.021(7) -0.004(6) 0.009(6)
C21 0.054(7) 0.114(12) 0.118(10) 0.017(8) 0.019(7) -0.021(7)
C22 0.040(5) 0.049(5) 0.043(4) 0.003(3) -0.005(4) -0.002(4)
C23 0.044(5) 0.057(6) 0.045(4) 0.009(4) -0.001(4) 0.002(4)
C24 0.054(6) 0.061(6) 0.048(5) 0.015(4) 0.002(4) 0.002(5)
C25 0.041(5) 0.053(6) 0.052(5) 0.014(4) -0.005(4) 0.006(4)
C26 0.037(5) 0.054(6) 0.058(5) 0.006(4) -0.005(4) -0.002(4)
C27 0.035(4) 0.060(6) 0.039(4) -0.001(4) -0.002(3) -0.006(4)
C28 0.089(9) 0.082(9) 0.050(5) 0.013(5) 0.018(6) 0.027(7)
C29 0.108(13) 0.24(2) 0.078(8) -0.040(11) -0.012(8) 0.106(15)
C30 0.075(8) 0.083(9) 0.064(6) -0.008(6) 0.013(6) 0.002(6)
C31 0.041(5) 0.052(6) 0.047(4) 0.004(4) -0.001(4) 0.001(4)
C32 0.057(6) 0.074(7) 0.054(5) -0.011(5) 0.009(5) 0.007(5)
C33 0.038(5) 0.083(8) 0.070(6) 0.000(6) 0.016(5) -0.008(5)
O1 0.056(7) 0.080(7) 0.066(8) 0.012(6) 0.007(6) -0.010(6)
C34 0.064(7) 0.083(8) 0.069(7) 0.002(6) 0.008(6) -0.009(7)
C35 0.073(8) 0.089(9) 0.065(8) 0.001(7) 0.001(7) -0.009(8)
C36 0.068(8) 0.097(9) 0.071(8) 0.011(7) 0.011(7) -0.014(8)
C37 0.060(8) 0.092(8) 0.073(8) 0.009(7) 0.010(7) -0.022(7)
O2 0.063(7) 0.081(8) 0.070(8) 0.005(7) 0.016(6) -0.017(7)
C38 0.063(8) 0.076(9) 0.063(8) 0.008(7) 0.015(7) -0.003(8)
C39 0.088(15) 0.094(16) 0.086(14) -0.014(13) 0.015(13) -0.018(13)
C40 0.060(8) 0.090(8) 0.071(8) 0.009(7) 0.012(7) -0.019(7)
C41 0.084(14) 0.096(15) 0.102(13) 0.022(13) 0.006(12) -0.011(13)

_geom_special_details            
;
 All esds (except the esd in the dihedral angle between two l.s. planes)
 are estimated using the full covariance matrix.  The cell esds are taken
 into account individually in the estimation of esds in distances, angles
 and torsion angles; correlations between esds in cell parameters are only
 used when they are defined by crystal symmetry.  An approximate (isotropic)
 treatment of cell esds is used for estimating esds involving l.s. planes.
;

loop_
_geom_bond_atom_site_label_1
_geom_bond_atom_site_label_2
_geom_bond_distance
_geom_bond_site_symmetry_2
_geom_bond_publ_flag
Br1 Co1 2.3583(15) . ?
Br2 Zn1 2.4193(15) . ?
Br2 Co1 2.5570(14) . ?
Br3 Zn1 2.3539(17) . ?
Br4 Zn1 2.3575(18) . ?
Zn1 O1 2.04(4) . ?
Zn1 O2 2.09(5) . ?
Co1 N2 2.043(7) . ?
Co1 N1 2.163(7) . ?
Co1 N3 2.193(6) . ?
N1 C2 1.306(12) . ?
N1 C10 1.449(10) . ?
N2 C7 1.344(10) . ?
N2 C3 1.347(11) . ?
N3 C8 1.295(11) . ?
N3 C22 1.456(11) . ?
C1 C2 1.489(12) . ?
C1 H1A 0.9800 . ?
C1 H1AB 0.9800 . ?
C1 H1AC 0.9800 . ?
C2 C3 1.467(11) . ?
C3 C4 1.401(12) . ?
C4 C5 1.388(12) . ?
C4 H4 0.9500 . ?
C5 C6 1.354(14) . ?
C5 H5 0.9500 . ?
C6 C7 1.395(13) . ?
C6 H6 0.9500 . ?
C7 C8 1.481(13) . ?
C8 C9 1.489(12) . ?
C9 H9A 0.9800 . ?
C9 H9AB 0.9800 . ?
C9 H9AC 0.9800 . ?
C10 C11 1.375(14) . ?
C10 C15 1.406(14) . ?
C11 C12 1.402(15) . ?
C11 C16 1.536(16) . ?
C12 C13 1.37(2) . ?
C12 H12 0.9500 . ?
C13 C14 1.372(18) . ?
C13 H13 0.9500 . ?
C14 C15 1.394(14) . ?
C14 H14 0.9500 . ?
C15 C19 1.488(14) . ?
C16 C17 1.511(16) . ?
C16 C18 1.545(19) . ?
C16 H16 1.0000 . ?
C17 H17A 0.9800 . ?
C17 H17B 0.9800 . ?
C17 H17C 0.9800 . ?
C18 H18A 0.9800 . ?
C18 H18B 0.9800 . ?
C18 H18C 0.9800 . ?
C19 C21 1.502(16) . ?
C19 C20 1.547(16) . ?
C19 H19 1.0000 . ?
C20 H20A 0.9800 . ?
C20 H20B 0.9800 . ?
C20 H20C 0.9800 . ?
C21 H21A 0.9800 . ?
C21 H21B 0.9800 . ?
C21 H21C 0.9800 . ?
C22 C27 1.383(13) . ?
C22 C23 1.413(12) . ?
C23 C24 1.376(13) . ?
C23 C28 1.515(15) . ?
C24 C25 1.368(14) . ?
C24 H24 0.9500 . ?
C25 C26 1.413(13) . ?
C25 H25 0.9500 . ?
C26 C27 1.386(13) . ?
C26 H26 0.9500 . ?
C27 C31 1.508(11) . ?
C28 C30 1.514(15) . ?
C28 C29 1.57(2) . ?
C28 H28 1.0000 . ?
C29 H29A 0.9800 . ?
C29 H29B 0.9800 . ?
C29 H29C 0.9800 . ?
C30 H30A 0.9800 . ?
C30 H30B 0.9800 . ?
C30 H30C 0.9800 . ?
C31 C33 1.515(13) . ?
C31 C32 1.546(13) . ?
C31 H31 1.0000 . ?
C32 H32A 0.9800 . ?
C32 H32B 0.9800 . ?
C32 H32C 0.9800 . ?
C33 H33A 0.9800 . ?
C33 H33B 0.9800 . ?
C33 H33C 0.9800 . ?
O1 C34 1.46(3) . ?
O1 C37 1.47(3) . ?
C34 C35 1.48(2) . ?
C34 H34A 0.9900 . ?
C34 H34B 0.9900 . ?
C35 C36 1.47(3) . ?
C35 H35A 0.9900 . ?
C35 H35B 0.9900 . ?
C36 C37 1.48(2) . ?
C36 H36A 0.9900 . ?
C36 H36B 0.9900 . ?
C37 H37A 0.9900 . ?
C37 H37B 0.9900 . ?
O2 C38 1.41(4) . ?
O2 C40 1.43(3) . ?
C38 C39 1.52(2) . ?
C38 H38A 0.9900 . ?
C38 H38B 0.9900 . ?
C39 H39A 0.9800 . ?
C39 H39B 0.9800 . ?
C39 H39C 0.9800 . ?
C40 C41 1.49(2) . ?
C40 H40A 0.9900 . ?
C40 H40B 0.9900 . ?
C41 H41A 0.9800 . ?
C41 H41B 0.9800 . ?
C41 H41C 0.9800 . ?

loop_
_geom_angle_atom_site_label_1
_geom_angle_atom_site_label_2
_geom_angle_atom_site_label_3
_geom_angle
_geom_angle_site_symmetry_1
_geom_angle_site_symmetry_3
_geom_angle_publ_flag
Zn1 Br2 Co1 113.05(5) . . ?
O1 Zn1 Br3 97.9(6) . . ?
O2 Zn1 Br3 103.9(9) . . ?
O1 Zn1 Br4 105.2(7) . . ?
O2 Zn1 Br4 96.7(10) . . ?
Br3 Zn1 Br4 124.59(8) . . ?
O1 Zn1 Br2 104.7(6) . . ?
O2 Zn1 Br2 107.3(7) . . ?
Br3 Zn1 Br2 111.89(7) . . ?
Br4 Zn1 Br2 109.80(6) . . ?
N2 Co1 N1 75.1(3) . . ?
N2 Co1 N3 74.3(3) . . ?
N1 Co1 N3 143.8(3) . . ?
N2 Co1 Br1 165.62(18) . . ?
N1 Co1 Br1 102.25(19) . . ?
N3 Co1 Br1 102.5(2) . . ?
N2 Co1 Br2 94.47(18) . . ?
N1 Co1 Br2 98.47(18) . . ?
N3 Co1 Br2 102.75(17) . . ?
Br1 Co1 Br2 99.91(5) . . ?
C2 N1 C10 120.1(7) . . ?
C2 N1 Co1 115.6(5) . . ?
C10 N1 Co1 124.1(6) . . ?
C7 N2 C3 121.5(7) . . ?
C7 N2 Co1 119.7(6) . . ?
C3 N2 Co1 118.5(5) . . ?
C8 N3 C22 118.8(7) . . ?
C8 N3 Co1 115.2(6) . . ?
C22 N3 Co1 125.7(5) . . ?
C2 C1 H1A 109.5 . . ?
C2 C1 H1AB 109.5 . . ?
H1A C1 H1AB 109.5 . . ?
C2 C1 H1AC 109.5 . . ?
H1A C1 H1AC 109.5 . . ?
H1AB C1 H1AC 109.5 . . ?
N1 C2 C3 114.8(8) . . ?
N1 C2 C1 125.4(7) . . ?
C3 C2 C1 119.7(8) . . ?
N2 C3 C4 120.4(7) . . ?
N2 C3 C2 114.0(7) . . ?
C4 C3 C2 125.5(8) . . ?
C5 C4 C3 118.2(8) . . ?
C5 C4 H4 120.9 . . ?
C3 C4 H4 120.9 . . ?
C6 C5 C4 120.0(9) . . ?
C6 C5 H5 120.0 . . ?
C4 C5 H5 120.0 . . ?
C5 C6 C7 120.6(8) . . ?
C5 C6 H6 119.7 . . ?
C7 C6 H6 119.7 . . ?
N2 C7 C6 119.2(8) . . ?
N2 C7 C8 113.2(8) . . ?
C6 C7 C8 127.4(7) . . ?
N3 C8 C7 115.2(7) . . ?
N3 C8 C9 126.2(8) . . ?
C7 C8 C9 118.6(8) . . ?
C8 C9 H9A 109.5 . . ?
C8 C9 H9AB 109.5 . . ?
H9A C9 H9AB 109.5 . . ?
C8 C9 H9AC 109.5 . . ?
H9A C9 H9AC 109.5 . . ?
H9AB C9 H9AC 109.5 . . ?
C11 C10 C15 122.5(8) . . ?
C11 C10 N1 121.2(8) . . ?
C15 C10 N1 116.1(8) . . ?
C10 C11 C12 118.5(10) . . ?
C10 C11 C16 123.3(9) . . ?
C12 C11 C16 118.3(9) . . ?
C13 C12 C11 120.3(11) . . ?
C13 C12 H12 119.9 . . ?
C11 C12 H12 119.9 . . ?
C14 C13 C12 120.1(11) . . ?
C14 C13 H13 120.0 . . ?
C12 C13 H13 120.0 . . ?
C13 C14 C15 122.0(11) . . ?
C13 C14 H14 119.0 . . ?
C15 C14 H14 119.0 . . ?
C14 C15 C10 116.6(9) . . ?
C14 C15 C19 120.5(9) . . ?
C10 C15 C19 122.7(8) . . ?
C17 C16 C11 111.6(12) . . ?
C17 C16 C18 110.5(9) . . ?
C11 C16 C18 110.5(9) . . ?
C17 C16 H16 108.1 . . ?
C11 C16 H16 108.1 . . ?
C18 C16 H16 108.1 . . ?
C16 C17 H17A 109.5 . . ?
C16 C17 H17B 109.5 . . ?
H17A C17 H17B 109.5 . . ?
C16 C17 H17C 109.5 . . ?
H17A C17 H17C 109.5 . . ?
H17B C17 H17C 109.5 . . ?
C16 C18 H18A 109.5 . . ?
C16 C18 H18B 109.5 . . ?
H18A C18 H18B 109.5 . . ?
C16 C18 H18C 109.5 . . ?
H18A C18 H18C 109.5 . . ?
H18B C18 H18C 109.5 . . ?
C15 C19 C21 114.6(10) . . ?
C15 C19 C20 109.9(9) . . ?
C21 C19 C20 109.9(10) . . ?
C15 C19 H19 107.4 . . ?
C21 C19 H19 107.4 . . ?
C20 C19 H19 107.4 . . ?
C19 C20 H20A 109.5 . . ?
C19 C20 H20B 109.5 . . ?
H20A C20 H20B 109.5 . . ?
C19 C20 H20C 109.5 . . ?
H20A C20 H20C 109.5 . . ?
H20B C20 H20C 109.5 . . ?
C19 C21 H21A 109.5 . . ?
C19 C21 H21B 109.5 . . ?
H21A C21 H21B 109.5 . . ?
C19 C21 H21C 109.5 . . ?
H21A C21 H21C 109.5 . . ?
H21B C21 H21C 109.5 . . ?
C27 C22 C23 123.1(8) . . ?
C27 C22 N3 120.2(7) . . ?
C23 C22 N3 116.7(8) . . ?
C24 C23 C22 116.6(9) . . ?
C24 C23 C28 121.2(8) . . ?
C22 C23 C28 122.2(8) . . ?
C25 C24 C23 122.6(9) . . ?
C25 C24 H24 118.7 . . ?
C23 C24 H24 118.7 . . ?
C24 C25 C26 119.5(8) . . ?
C24 C25 H25 120.3 . . ?
C26 C25 H25 120.3 . . ?
C27 C26 C25 120.2(9) . . ?
C27 C26 H26 119.9 . . ?
C25 C26 H26 119.9 . . ?
C22 C27 C26 118.1(8) . . ?
C22 C27 C31 122.5(8) . . ?
C26 C27 C31 119.5(8) . . ?
C30 C28 C23 114.6(9) . . ?
C30 C28 C29 106.7(10) . . ?
C23 C28 C29 109.2(11) . . ?
C30 C28 H28 108.7 . . ?
C23 C28 H28 108.7 . . ?
C29 C28 H28 108.7 . . ?
C28 C29 H29A 109.5 . . ?
C28 C29 H29B 109.5 . . ?
H29A C29 H29B 109.5 . . ?
C28 C29 H29C 109.5 . . ?
H29A C29 H29C 109.5 . . ?
H29B C29 H29C 109.5 . . ?
C28 C30 H30A 109.5 . . ?
C28 C30 H30B 109.5 . . ?
H30A C30 H30B 109.5 . . ?
C28 C30 H30C 109.5 . . ?
H30A C30 H30C 109.5 . . ?
H30B C30 H30C 109.5 . . ?
C27 C31 C33 111.8(7) . . ?
C27 C31 C32 110.4(8) . . ?
C33 C31 C32 110.6(8) . . ?
C27 C31 H31 108.0 . . ?
C33 C31 H31 108.0 . . ?
C32 C31 H31 108.0 . . ?
C31 C32 H32A 109.5 . . ?
C31 C32 H32B 109.5 . . ?
H32A C32 H32B 109.5 . . ?
C31 C32 H32C 109.5 . . ?
H32A C32 H32C 109.5 . . ?
H32B C32 H32C 109.5 . . ?
C31 C33 H33A 109.5 . . ?
C31 C33 H33B 109.5 . . ?
H33A C33 H33B 109.5 . . ?
C31 C33 H33C 109.5 . . ?
H33A C33 H33C 109.5 . . ?
H33B C33 H33C 109.5 . . ?
C34 O1 C37 108(2) . . ?
C34 O1 Zn1 117(2) . . ?
C37 O1 Zn1 112.2(17) . . ?
O1 C34 C35 105.9(18) . . ?
O1 C34 H34A 110.6 . . ?
C35 C34 H34A 110.6 . . ?
O1 C34 H34B 110.6 . . ?
C35 C34 H34B 110.6 . . ?
H34A C34 H34B 108.7 . . ?
C36 C35 C34 104.9(17) . . ?
C36 C35 H35A 110.8 . . ?
C34 C35 H35A 110.8 . . ?
C36 C35 H35B 110.8 . . ?
C34 C35 H35B 110.8 . . ?
H35A C35 H35B 108.8 . . ?
C35 C36 C37 103.8(18) . . ?
C35 C36 H36A 111.0 . . ?
C37 C36 H36A 111.0 . . ?
C35 C36 H36B 111.0 . . ?
C37 C36 H36B 111.0 . . ?
H36A C36 H36B 109.0 . . ?
O1 C37 C36 105(2) . . ?
O1 C37 H37A 110.7 . . ?
C36 C37 H37A 110.7 . . ?
O1 C37 H37B 110.7 . . ?
C36 C37 H37B 110.7 . . ?
H37A C37 H37B 108.8 . . ?
C38 O2 C40 115(4) . . ?
C38 O2 Zn1 122(2) . . ?
C40 O2 Zn1 123(2) . . ?
O2 C38 C39 108(3) . . ?
O2 C38 H38A 110.2 . . ?
C39 C38 H38A 110.2 . . ?
O2 C38 H38B 110.2 . . ?
C39 C38 H38B 110.2 . . ?
H38A C38 H38B 108.5 . . ?
C38 C39 H39A 109.5 . . ?
C38 C39 H39B 109.5 . . ?
H39A C39 H39B 109.5 . . ?
C38 C39 H39C 109.5 . . ?
H39A C39 H39C 109.5 . . ?
H39B C39 H39C 109.5 . . ?
O2 C40 C41 111(3) . . ?
O2 C40 H40A 109.3 . . ?
C41 C40 H40A 109.3 . . ?
O2 C40 H40B 109.3 . . ?
C41 C40 H40B 109.3 . . ?
H40A C40 H40B 108.0 . . ?
C40 C41 H41A 109.5 . . ?
C40 C41 H41B 109.5 . . ?
H41A C41 H41B 109.5 . . ?
C40 C41 H41C 109.5 . . ?
H41A C41 H41C 109.5 . . ?
H41B C41 H41C 109.5 . . ?

loop_
_geom_torsion_atom_site_label_1
_geom_torsion_atom_site_label_2
_geom_torsion_atom_site_label_3
_geom_torsion_atom_site_label_4
_geom_torsion
_geom_torsion_site_symmetry_1
_geom_torsion_site_symmetry_2
_geom_torsion_site_symmetry_3
_geom_torsion_site_symmetry_4
_geom_torsion_publ_flag
C10 N1 C2 C3 -176.1(7) . . . . ?
Co1 N1 C2 C3 8.9(9) . . . . ?
C10 N1 C2 C1 1.0(13) . . . . ?
Co1 N1 C2 C1 -174.0(7) . . . . ?
C7 N2 C3 C4 -2.3(11) . . . . ?
Co1 N2 C3 C4 171.9(6) . . . . ?
C7 N2 C3 C2 174.2(7) . . . . ?
Co1 N2 C3 C2 -11.7(9) . . . . ?
N1 C2 C3 N2 1.2(10) . . . . ?
C1 C2 C3 N2 -176.1(7) . . . . ?
N1 C2 C3 C4 177.4(8) . . . . ?
C1 C2 C3 C4 0.1(12) . . . . ?
N2 C3 C4 C5 0.8(12) . . . . ?
C2 C3 C4 C5 -175.2(8) . . . . ?
C3 C4 C5 C6 2.2(14) . . . . ?
C4 C5 C6 C7 -3.7(15) . . . . ?
C3 N2 C7 C6 0.7(11) . . . . ?
Co1 N2 C7 C6 -173.3(6) . . . . ?
C3 N2 C7 C8 -174.7(7) . . . . ?
Co1 N2 C7 C8 11.2(8) . . . . ?
C5 C6 C7 N2 2.3(13) . . . . ?
C5 C6 C7 C8 177.0(9) . . . . ?
C22 N3 C8 C7 173.4(7) . . . . ?
Co1 N3 C8 C7 -11.8(9) . . . . ?
C22 N3 C8 C9 -3.7(12) . . . . ?
Co1 N3 C8 C9 171.1(7) . . . . ?
N2 C7 C8 N3 1.2(10) . . . . ?
C6 C7 C8 N3 -173.8(8) . . . . ?
N2 C7 C8 C9 178.6(7) . . . . ?
C6 C7 C8 C9 3.6(13) . . . . ?
C2 N1 C10 C11 -78.5(12) . . . . ?
Co1 N1 C10 C11 96.0(11) . . . . ?
C2 N1 C10 C15 106.3(10) . . . . ?
Co1 N1 C10 C15 -79.1(9) . . . . ?
C15 C10 C11 C12 0.4(18) . . . . ?
N1 C10 C11 C12 -174.4(12) . . . . ?
C15 C10 C11 C16 -179.0(11) . . . . ?
N1 C10 C11 C16 6.2(17) . . . . ?
C10 C11 C12 C13 -3(2) . . . . ?
C16 C11 C12 C13 176.8(15) . . . . ?
C11 C12 C13 C14 3(3) . . . . ?
C12 C13 C14 C15 -2(3) . . . . ?
C13 C14 C15 C10 0(2) . . . . ?
C13 C14 C15 C19 -175.9(13) . . . . ?
C11 C10 C15 C14 1.0(17) . . . . ?
N1 C10 C15 C14 176.0(10) . . . . ?
C11 C10 C15 C19 176.5(10) . . . . ?
N1 C10 C15 C19 -8.4(15) . . . . ?
C10 C11 C16 C17 -118.4(12) . . . . ?
C12 C11 C16 C17 62.1(15) . . . . ?
C10 C11 C16 C18 118.3(12) . . . . ?
C12 C11 C16 C18 -61.2(15) . . . . ?
C14 C15 C19 C21 -37.9(15) . . . . ?
C10 C15 C19 C21 146.7(11) . . . . ?
C14 C15 C19 C20 86.3(13) . . . . ?
C10 C15 C19 C20 -89.1(12) . . . . ?
C8 N3 C22 C27 92.5(9) . . . . ?
Co1 N3 C22 C27 -81.7(9) . . . . ?
C8 N3 C22 C23 -88.4(10) . . . . ?
Co1 N3 C22 C23 97.4(8) . . . . ?
C27 C22 C23 C24 0.0(13) . . . . ?
N3 C22 C23 C24 -179.2(8) . . . . ?
C27 C22 C23 C28 179.1(9) . . . . ?
N3 C22 C23 C28 0.0(13) . . . . ?
C22 C23 C24 C25 -0.8(15) . . . . ?
C28 C23 C24 C25 -180.0(10) . . . . ?
C23 C24 C25 C26 1.8(15) . . . . ?
C24 C25 C26 C27 -2.0(14) . . . . ?
C23 C22 C27 C26 -0.2(13) . . . . ?
N3 C22 C27 C26 178.9(7) . . . . ?
C23 C22 C27 C31 -179.6(8) . . . . ?
N3 C22 C27 C31 -0.5(12) . . . . ?
C25 C26 C27 C22 1.2(13) . . . . ?
C25 C26 C27 C31 -179.3(8) . . . . ?
C24 C23 C28 C30 -38.9(16) . . . . ?
C22 C23 C28 C30 141.9(11) . . . . ?
C24 C23 C28 C29 80.6(13) . . . . ?
C22 C23 C28 C29 -98.5(13) . . . . ?
C22 C27 C31 C33 -117.0(10) . . . . ?
C26 C27 C31 C33 63.6(11) . . . . ?
C22 C27 C31 C32 119.4(9) . . . . ?
C26 C27 C31 C32 -60.0(11) . . . . ?
C37 O1 C34 C35 6(3) . . . . ?
Zn1 O1 C34 C35 -121.4(19) . . . . ?
O1 C34 C35 C36 -26(3) . . . . ?
C34 C35 C36 C37 35(3) . . . . ?
C34 O1 C37 C36 15(3) . . . . ?
Zn1 O1 C37 C36 146.3(18) . . . . ?
C35 C36 C37 O1 -31(3) . . . . ?
C40 O2 C38 C39 110(3) . . . . ?
Zn1 O2 C38 C39 -80(3) . . . . ?
C38 O2 C40 C41 -78(4) . . . . ?
Zn1 O2 C40 C41 112(3) . . . . ?

_refine_diff_density_max         1.225
_refine_diff_density_min         -0.956
_refine_diff_density_rms         0.100

_shelx_res_file                  
;
TITL JJWIV_142_CoBr2PDI_0m in P2(1)2(1)2(1)
    JJWIV_142_CoBr2PDI_0m.res
    created by SHELXL-2017/1 at 19:15:21 on 15-Sep-2017
CELL 1.54178  12.66080  17.55900  18.53450  90.0000  90.0000  90.0000
ZERR    4.00   0.00080   0.00130   0.00140   0.0000   0.0000   0.0000
LATT -1
SYMM 0.5-X, -Y, 0.5+Z
SYMM -X, 0.5+Y, 0.5-Z
SYMM 0.5+X, 0.5-Y, -Z
SFAC C H N O CO ZN BR
UNIT 148 207.536 12 4 4 4 16
LIST 6 ! automatically inserted. Change 6 to 4 for CHECKCIF!!
TEMP -123.150
SIZE 0.10 0.13 0.23
L.S. 4
BOND $H
ACTA
CONF
FMAP 2
PLAN 20
SIMU 0.01 O1 > C41
SADI O1 C34 O1 C37
SADI C34 C35 C36 C37
SADI O2 C38 O2 C40
DFIX 1.54 C38 C39 C40 C41
WGHT    0.040900
EXTI    0.000645
FVAR       0.26640   0.55796   0.99302   1.00765
BR1   7    0.466562    0.293504    0.781925    11.00000    0.04785    0.04779 =
         0.05668    0.00526   -0.00773   -0.01483
BR2   7    0.254749    0.182459    0.878161    11.00000    0.04051    0.05019 =
         0.04443    0.00090    0.00708   -0.00132
BR3   7    0.023815    0.056596    0.797988    11.00000    0.03743    0.10411 =
         0.08965   -0.01610   -0.00070   -0.00731
BR4   7    0.250936   -0.030819    0.938422    11.00000    0.07166    0.06835 =
         0.07737    0.01797    0.01106    0.00376
ZN1   6    0.147330    0.069469    0.892127    11.00000    0.03958    0.06007 =
         0.06550    0.00013    0.01064   -0.00692
CO1   5    0.381029    0.174780    0.770739    11.00000    0.02940    0.03872 =
         0.03868   -0.00192   -0.00146   -0.00479
N1    3    0.495813    0.097397    0.816596    11.00000    0.02620    0.04833 =
         0.04697   -0.01074   -0.00404   -0.00193
N2    3    0.332127    0.068881    0.739668    11.00000    0.02871    0.04757 =
         0.03594   -0.00335   -0.00191    0.00093
N3    3    0.275872    0.193178    0.678330    11.00000    0.03417    0.05267 =
         0.03488   -0.00005   -0.00114    0.00319
C1    1    0.531738   -0.037698    0.848250    11.00000    0.04220    0.05874 =
         0.05912   -0.00184   -0.01849    0.00653
AFIX 137
H1A   2    0.540219   -0.079348    0.813534    11.00000   -1.50000
H1AB  2    0.493739   -0.056312    0.890805    11.00000   -1.50000
H1AC  2    0.601438   -0.018882    0.862779    11.00000   -1.50000
AFIX   0
C2    1    0.470686    0.025279    0.814263    11.00000    0.02255    0.05886 =
         0.04670   -0.00861   -0.00436    0.00110
C3    1    0.376559    0.007658    0.771198    11.00000    0.03116    0.04535 =
         0.04462   -0.00497   -0.00032   -0.00178
C4    1    0.336413   -0.065464    0.758354    11.00000    0.03358    0.04139 =
         0.06104   -0.00374   -0.00523   -0.00373
AFIX  43
H4    2    0.366781   -0.108855    0.780870    11.00000   -1.20000
AFIX   0
C5    1    0.251081   -0.072794    0.711847    11.00000    0.04346    0.04830 =
         0.07472   -0.00863   -0.01190   -0.00915
AFIX  43
H5    2    0.220729   -0.121473    0.703450    11.00000   -1.20000
AFIX   0
C6    1    0.211110   -0.010575    0.678454    11.00000    0.04118    0.05052 =
         0.06311   -0.00853   -0.01586   -0.00721
AFIX  43
H6    2    0.155432   -0.016242    0.644516    11.00000   -1.20000
AFIX   0
C7    1    0.250945    0.061763    0.693434    11.00000    0.02700    0.06010 =
         0.04012   -0.00395    0.00091   -0.00498
C8    1    0.219771    0.134769    0.659571    11.00000    0.03547    0.04620 =
         0.04072   -0.00682   -0.00425    0.00307
C9    1    0.132262    0.134481    0.605883    11.00000    0.05554    0.06200 =
         0.06239   -0.00482   -0.02383    0.00279
AFIX 137
H9A   2    0.118173    0.186727    0.589971    11.00000   -1.50000
H9AB  2    0.068515    0.113207    0.628093    11.00000   -1.50000
H9AC  2    0.152512    0.103320    0.564255    11.00000   -1.50000
AFIX   0
C10   1    0.590978    0.121471    0.853565    11.00000    0.02580    0.05562 =
         0.06369   -0.01519   -0.00849    0.00159
C11   1    0.594272    0.127304    0.927527    11.00000    0.03910    0.08274 =
         0.06055   -0.02474   -0.00750    0.00079
C12   1    0.685453    0.157370    0.959696    11.00000    0.05507    0.14259 =
         0.08668   -0.05269   -0.01324   -0.01225
AFIX  43
H12   2    0.688254    0.163895    1.010542    11.00000   -1.20000
AFIX   0
C13   1    0.770765    0.177431    0.917982    11.00000    0.05903    0.16468 =
         0.09229   -0.04611   -0.02128   -0.02326
AFIX  43
H13   2    0.833718    0.195196    0.940223    11.00000   -1.20000
AFIX   0
C14   1    0.765118    0.171833    0.844264    11.00000    0.03568    0.10771 =
         0.09743   -0.00598   -0.00882   -0.01896
AFIX  43
H14   2    0.824021    0.187413    0.816151    11.00000   -1.20000
AFIX   0
C15   1    0.675600    0.143984    0.809351    11.00000    0.03400    0.05445 =
         0.07469   -0.00689   -0.00540   -0.00534
C16   1    0.503337    0.101842    0.976827    11.00000    0.04938    0.10696 =
         0.05443   -0.02271    0.00058    0.01579
AFIX  13
H16   2    0.445491    0.081336    0.945646    11.00000   -1.20000
AFIX   0
C17   1    0.459255    0.167658    1.019853    11.00000    0.07120    0.13409 =
         0.07183   -0.04039   -0.00877    0.03876
AFIX 137
H17A  2    0.426194    0.204365    0.987045    11.00000   -1.50000
H17B  2    0.516572    0.192621    1.046375    11.00000   -1.50000
H17C  2    0.406408    0.148674    1.054044    11.00000   -1.50000
AFIX   0
C18   1    0.540183    0.037387    1.027667    11.00000    0.07119    0.11581 =
         0.06622   -0.01251   -0.00356    0.02326
AFIX 137
H18A  2    0.478419    0.010852    1.047255    11.00000   -1.50000
H18B  2    0.581507    0.059143    1.067341    11.00000   -1.50000
H18C  2    0.583999    0.001277    1.000655    11.00000   -1.50000
AFIX   0
C19   1    0.674901    0.133851    0.729626    11.00000    0.03221    0.06701 =
         0.07350    0.00938   -0.00051    0.00346
AFIX  13
H19   2    0.599497    0.134654    0.713586    11.00000   -1.20000
AFIX   0
C20   1    0.720600    0.054823    0.709848    11.00000    0.05878    0.09409 =
         0.08199   -0.02144   -0.00418    0.00937
AFIX 137
H20A  2    0.713788    0.046551    0.657765    11.00000   -1.50000
H20B  2    0.681619    0.015127    0.735778    11.00000   -1.50000
H20C  2    0.795333    0.052744    0.723477    11.00000   -1.50000
AFIX   0
C21   1    0.732057    0.194935    0.688515    11.00000    0.05427    0.11422 =
         0.11751    0.01744    0.01924   -0.02079
AFIX 137
H21A  2    0.724672    0.185657    0.636620    11.00000   -1.50000
H21B  2    0.807051    0.194305    0.701593    11.00000   -1.50000
H21C  2    0.701752    0.244709    0.700498    11.00000   -1.50000
AFIX   0
C22   1    0.258241    0.265502    0.641878    11.00000    0.04003    0.04858 =
         0.04252    0.00281   -0.00452   -0.00178
C23   1    0.316975    0.278680    0.578272    11.00000    0.04426    0.05686 =
         0.04452    0.00871   -0.00077    0.00205
C24   1    0.301140    0.347494    0.544450    11.00000    0.05398    0.06116 =
         0.04805    0.01455    0.00234    0.00206
AFIX  43
H24   2    0.340081    0.358425    0.501879    11.00000   -1.20000
AFIX   0
C25   1    0.231528    0.400806    0.569704    11.00000    0.04131    0.05343 =
         0.05232    0.01436   -0.00481    0.00551
AFIX  43
H25   2    0.221164    0.447101    0.544142    11.00000   -1.20000
AFIX   0
C26   1    0.175173    0.386483    0.634091    11.00000    0.03740    0.05361 =
         0.05822    0.00559   -0.00488   -0.00155
AFIX  43
H26   2    0.128431    0.423946    0.652745    11.00000   -1.20000
AFIX   0
C27   1    0.187913    0.317911    0.670109    11.00000    0.03494    0.06026 =
         0.03885   -0.00127   -0.00196   -0.00566
C28   1    0.394779    0.220970    0.548824    11.00000    0.08910    0.08176 =
         0.05045    0.01303    0.01820    0.02737
AFIX  13
H28   2    0.377674    0.169844    0.569525    11.00000   -1.20000
AFIX   0
C29   1    0.509180    0.243744    0.572630    11.00000    0.10764    0.23691 =
         0.07774   -0.04001   -0.01187    0.10557
AFIX 137
H29A  2    0.525598    0.294822    0.554511    11.00000   -1.20000
H29B  2    0.559916    0.207123    0.552858    11.00000   -1.20000
H29C  2    0.513615    0.243537    0.625417    11.00000   -1.20000
AFIX   0
C30   1    0.396336    0.214815    0.467337    11.00000    0.07536    0.08257 =
         0.06367   -0.00768    0.01281    0.00198
AFIX 137
H30A  2    0.425473    0.261731    0.446745    11.00000   -1.50000
H30B  2    0.324207    0.207266    0.449534    11.00000   -1.50000
H30C  2    0.440336    0.171464    0.452997    11.00000   -1.50000
AFIX   0
C31   1    0.126261    0.303239    0.738299    11.00000    0.04099    0.05188 =
         0.04677    0.00381   -0.00113    0.00076
AFIX  13
H31   2    0.147796    0.252288    0.757393    11.00000   -1.20000
AFIX   0
C32   1    0.153436    0.363674    0.796045    11.00000    0.05720    0.07400 =
         0.05360   -0.01072    0.00872    0.00657
AFIX 137
H32A  2    0.230317    0.367635    0.800900    11.00000   -1.50000
H32B  2    0.122677    0.348600    0.842416    11.00000   -1.50000
H32C  2    0.124540    0.413098    0.781425    11.00000   -1.50000
AFIX   0
C33   1    0.008400    0.301283    0.724430    11.00000    0.03805    0.08345 =
         0.06966    0.00028    0.01560   -0.00789
AFIX 137
H33A  2   -0.013368    0.348733    0.700896    11.00000   -1.50000
H33B  2   -0.029195    0.295814    0.770358    11.00000   -1.50000
H33C  2   -0.008498    0.258037    0.693063    11.00000   -1.50000
AFIX   0
PART 1 21
O1    4    0.043830    0.095889    0.972541    21.00000    0.05607    0.08027 =
         0.06596    0.01168    0.00695   -0.00953
C34   1    0.086447    0.103279    1.045650    21.00000    0.06403    0.08320 =
         0.06850    0.00246    0.00759   -0.00939
AFIX  23
H34A  2    0.074846    0.155428    1.064343    21.00000   -1.20000
H34B  2    0.163182    0.092447    1.046030    21.00000   -1.20000
AFIX   0
C35   1    0.028963    0.047007    1.089960    21.00000    0.07276    0.08933 =
         0.06501    0.00136    0.00107   -0.00930
AFIX  23
H35A  2    0.068344   -0.001634    1.092415    21.00000   -1.20000
H35B  2    0.018200    0.066378    1.139581    21.00000   -1.20000
AFIX   0
C36   1   -0.073013    0.036494    1.052977    21.00000    0.06751    0.09667 =
         0.07076    0.01062    0.01131   -0.01426
AFIX  23
H36A  2   -0.124009    0.076499    1.067229    21.00000   -1.20000
H36B  2   -0.103603   -0.014054    1.064077    21.00000   -1.20000
AFIX   0
C37   1   -0.045766    0.042692    0.975456    21.00000    0.06043    0.09163 =
         0.07324    0.00899    0.01004   -0.02234
AFIX  23
H37A  2   -0.025537   -0.007613    0.955686    21.00000   -1.20000
H37B  2   -0.106350    0.062650    0.947475    21.00000   -1.20000
AFIX   0
PART 2 -21
O2    4    0.053892    0.085191    0.983866   -21.00000    0.06260    0.08089 =
         0.07024    0.00478    0.01636   -0.01664
C38   1    0.051032    0.155250    1.021300   -21.00000    0.06337    0.07554 =
         0.06345    0.00800    0.01538   -0.00268
AFIX  23
H38A  2   -0.013996    0.158626    1.050790   -21.00000   -1.20000
H38B  2    0.051448    0.198183    0.986679   -21.00000   -1.20000
AFIX   0
C39   1    0.147850    0.158910    1.069443   -21.00000    0.08767    0.09422 =
         0.08604   -0.01421    0.01481   -0.01844
AFIX 137
H39A  2    0.211545    0.161285    1.039484   -21.00000   -1.20000
H39B  2    0.150550    0.113395    1.099988   -21.00000   -1.20000
H39C  2    0.143979    0.204412    1.099946   -21.00000   -1.20000
AFIX   0
C40   1   -0.024491    0.031409    1.006008   -21.00000    0.06049    0.09013 =
         0.07143    0.00886    0.01197   -0.01915
AFIX  23
H40A  2   -0.033516   -0.007515    0.967861   -21.00000   -1.20000
H40B  2   -0.092887    0.057894    1.012383   -21.00000   -1.20000
AFIX   0
C41   1    0.005486   -0.006790    1.075030   -21.00000    0.08392    0.09644 =
         0.10169    0.02213    0.00559   -0.01131
AFIX 137
H41A  2    0.082582   -0.010563    1.078107   -21.00000   -1.20000
H41B  2   -0.025355   -0.057959    1.076439   -21.00000   -1.20000
H41C  2   -0.021097    0.023085    1.115833   -21.00000   -1.20000
PART 0
AFIX   0
HKLF 4


REM  JJWIV_142_CoBr2PDI_0m in P2(1)2(1)2(1)
REM R1 =  0.0482 for    6130 Fo > 4sig(Fo)  and  0.0570 for all    7493 data
REM    485 parameters refined using    131 restraints

END

WGHT      0.0409      0.0000

REM Highest difference peak  1.225,  deepest hole -0.956,  1-sigma level  0.100
Q1    1   0.0343  0.0576  0.8491  11.00000  0.05    1.23
Q2    1   0.1315  0.0623  0.8164  11.00000  0.05    0.66
Q3    1   0.3565  0.1804  0.8429  11.00000  0.05    0.62
Q4    1   0.2726  0.1778  0.8098  11.00000  0.05    0.61
Q5    1   0.2561  0.1791  0.9443  11.00000  0.05    0.57
Q6    1   0.2704 -0.0609  0.8983  11.00000  0.05    0.56
Q7    1   0.2567  0.0868  0.8809  11.00000  0.05    0.53
Q8    1   0.2641  0.1548  0.9141  11.00000  0.05    0.53
Q9    1   0.1408  0.1781  0.8839  11.00000  0.05    0.51
Q10   1   0.2380  0.2158  0.9113  11.00000  0.05    0.50
Q11   1   0.0188  0.0596  0.7224  11.00000  0.05    0.50
Q12   1   0.1573  0.0790  0.9496  11.00000  0.05    0.48
Q13   1   0.4795  0.2643  0.7450  11.00000  0.05    0.47
Q14   1   0.4807  0.1942  0.7845  11.00000  0.05    0.47
Q15   1   0.4413  0.3228  0.7518  11.00000  0.05    0.46
Q16   1   0.2743  0.2172  0.9103  11.00000  0.05    0.46
Q17   1  -0.0855  0.0570  0.8028  11.00000  0.05    0.45
Q18   1   0.5818  0.2945  0.7885  11.00000  0.05    0.45
Q19   1   0.4828  0.0599  0.7890  11.00000  0.05    0.45
Q20   1   0.1914  0.0457  0.9206  11.00000  0.05    0.44
;
_shelx_res_checksum              26017
